# Supplementary material for: Proteomic Analysis of Liver Injury Induced by Deoxynivalenol in Piglets
Source: Biology (Basel). 2025 Dec 1;14(12):1721. doi: 10.3390/biology14121721 (PMC12730578; doi:10.3390/biology14121721)
Supplement: Supplementary file 1 [file biology-14-01721-s001.zip]

Archive with 2 entries (2 files):
- Sup Figs.pdf
- Table S1.pdf
